# Supplementary material for: Functional Characterization of Serum Amyloid P Component (SAP) in Host Defense against Bacterial Infection in a Primary Vertebrate
Source: Int J Mol Sci. 2022 Aug 22;23(16):9468. doi: 10.3390/ijms23169468 (PMC9409150; doi:10.3390/ijms23169468)
Supplement: Supplementary file 1 [file ijms-23-09468-s001.zip]

Archive with 1 entries (1 files):
- ijms-1851847-supplementary.pdf
